# Supplementary material for: Use of Metabolomics Approach in the Discovery of Active Compounds from Macroalgae Laurencia Species Against Schistosomiasis
Source: Pharmaceutics. 2025 Oct 2;17(10):1294. doi: 10.3390/pharmaceutics17101294 (PMC12567142; doi:10.3390/pharmaceutics17101294)
Supplement: Supplementary file 1 [file pharmaceutics-17-01294-s001.zip]

Archive with 1 entries (1 files):
- pharmaceutics-3763482-supplementary.pdf
